# Supplementary material for: Liquiritin Carbomer Gel Cold Paste Promotes Healing of Solar Dermatitis in Mice
Source: Int J Mol Sci. 2024 Mar 28;25(7):3767. doi: 10.3390/ijms25073767 (PMC11011678; doi:10.3390/ijms25073767)
Supplement: Supplementary file 1 [file ijms-25-03767-s001.zip]

Archive with 1 entries (1 files):
- ijms-2844462-supplementary.pdf
